# Supplementary material for: Comparison of Simple RNA Extraction Methods for Molecular Diagnosis of Hepatitis C Virus in Plasma
Source: Diagnostics (Basel). 2022 Jun 30;12(7):1599. doi: 10.3390/diagnostics12071599 (PMC9322174; doi:10.3390/diagnostics12071599)
Supplement: Supplementary file 1 [file diagnostics-12-01599-s001.zip]

Archive with 1 entries (1 files):
- diagnostics-1777352-supplementary.pdf
